# Supplementary material for: Structure Prediction and Characterization of Thermostable Aldehyde Dehydrogenase from Newly Isolated Anoxybacillus geothermalis Strain D9
Source: Microorganisms. 2022 Jul 18;10(7):1444. doi: 10.3390/microorganisms10071444 (PMC9322625; doi:10.3390/microorganisms10071444)
Supplement: Supplementary file 1 [file microorganisms-10-01444-s001.zip]

Archive with 1 entries (1 files):
- microorganisms-1759223-supplementary.pdf
